# Supplementary material for: Synergistic Effect of Simultaneous versus Sequential Combined Treatment of Histone Deacetylase Inhibitor Valproic Acid with Etoposide on Melanoma Cells
Source: Int J Mol Sci. 2021 Sep 17;22(18):10029. doi: 10.3390/ijms221810029 (PMC8467070; doi:10.3390/ijms221810029)
Supplement: Supplementary file 1 [file ijms-22-10029-s001.zip]

Archive with 1 entries (1 files):
- ijms-1331008-supplementary.pdf
